# Supplementary material for: Geosesarmamirum, a new species of semi-terrestrial sesarmid crab (Crustacea, Decapoda, Brachyura) from central Taiwan
Source: Zookeys. 2019 Jul 1;858:1–10. doi: 10.3897/zookeys.858.35198 (PMC6614171; doi:10.3897/zookeys.858.35198)
Supplement: XML Treatment for Geosesarma [file zookeys.858.35198-treatment1.xml]

<!DOCTYPE tp:taxon-treatment
  PUBLIC "-//TaxonX//DTD Taxonomic Treatment Publishing DTD v0 20100105//EN" "tax-treatment-NSO.dtd">
<tp:taxon-treatment xmlns:tp="http://www.plazi.org/taxpub"><tp:treatment-meta><kwd-group><label>Taxon classification</label><kwd><named-content xmlns:xlink="http://www.w3.org/1999/xlink" content-type="kingdom">Animalia</named-content></kwd><kwd><named-content xmlns:xlink="http://www.w3.org/1999/xlink" content-type="order">Decapoda</named-content></kwd><kwd><named-content xmlns:xlink="http://www.w3.org/1999/xlink" content-type="family">Sesarmidae</named-content></kwd></kwd-group><mixed-citation publication-type="journal"><person-group><name><surname>Shy</surname><given-names>Jhy-Yun</given-names></name><name><surname>Ng</surname><given-names>Peter K.L.</given-names></name></person-group><article-title><italic><tp:taxon-name><tp:taxon-name-part taxon-name-part-type="genus" reg="Geosesarma">Geosesarma</tp:taxon-name-part><tp:taxon-name-part taxon-name-part-type="species" reg="mirum">mirum</tp:taxon-name-part></tp:taxon-name></italic>, a new species of semi-terrestrial sesarmid crab (<tp:taxon-name><tp:taxon-name-part taxon-name-part-type="subphylum">Crustacea</tp:taxon-name-part></tp:taxon-name>, <tp:taxon-name><tp:taxon-name-part taxon-name-part-type="order">Decapoda</tp:taxon-name-part></tp:taxon-name>, <tp:taxon-name><tp:taxon-name-part taxon-name-part-type="infraorder">Brachyura</tp:taxon-name-part></tp:taxon-name>) from central Taiwan</article-title><source>Zookeys</source><day>01</day><month>7</month><year>2019</year><volume>858</volume><fpage>1</fpage><lpage>10</lpage><pub-id pub-id-type="doi">10.3897/zookeys.858.35198</pub-id></mixed-citation></tp:treatment-meta><tp:nomenclature><label>Genus</label><tp:taxon-name>
              <tp:taxon-name-part taxon-name-part-type="genus" reg="Geosesarma">Geosesarma</tp:taxon-name-part>
            </tp:taxon-name><tp:taxon-authority>De Man, 1892</tp:taxon-authority></tp:nomenclature><tp:treatment-sec sec-type="type species" id="SECID0EIFAC"><title>Type species.</title><p><tp:taxon-name><tp:taxon-name-part taxon-name-part-type="genus" reg="Sesarma">Sesarma</tp:taxon-name-part> (<tp:taxon-name-part taxon-name-part-type="subgenus" reg="Geosesarma">Geosesarma</tp:taxon-name-part>) <tp:taxon-name-part taxon-name-part-type="species" reg="nodulifera">nodulifera</tp:taxon-name-part></tp:taxon-name> De Man, 1892, subsequent designation by <xref ref-type="bibr" rid="B22">Serène and Soh (1970)</xref>.</p></tp:treatment-sec><ref-list><ref id="B22"><mixed-citation xmlns:xlink="http://www.w3.org/1999/xlink" xlink:type="simple"><person-group><name name-style="western"><surname>Serène</surname><given-names>R</given-names></name><name name-style="western"><surname>Soh</surname><given-names>CL</given-names></name></person-group> (<year>1970</year>) <article-title>New Indo-Pacific genera allied to <italic><tp:taxon-name><tp:taxon-name-part taxon-name-part-type="genus">Sesarma</tp:taxon-name-part></tp:taxon-name></italic> Say 1817 (<tp:taxon-name><tp:taxon-name-part taxon-name-part-type="infraorder">Brachyura</tp:taxon-name-part></tp:taxon-name>, <tp:taxon-name><tp:taxon-name-part taxon-name-part-type="order">Decapoda</tp:taxon-name-part></tp:taxon-name>, <tp:taxon-name><tp:taxon-name-part taxon-name-part-type="subphylum">Crustacea</tp:taxon-name-part></tp:taxon-name>).</article-title><source>Treubia</source><volume>27</volume>(<issue>4</issue>): <fpage>387</fpage>–<lpage>416</lpage>. [pls. 1–8]</mixed-citation></ref></ref-list></tp:taxon-treatment>
