# Supplementary material for: Geosesarmamirum, a new species of semi-terrestrial sesarmid crab (Crustacea, Decapoda, Brachyura) from central Taiwan
Source: Zookeys. 2019 Jul 1;858:1–10. doi: 10.3897/zookeys.858.35198 (PMC6614171; doi:10.3897/zookeys.858.35198)
Supplement: XML Treatment for Geosesarma mirum [file zookeys.858.35198-treatment2.xml]

<!DOCTYPE tp:taxon-treatment
  PUBLIC "-//TaxonX//DTD Taxonomic Treatment Publishing DTD v0 20100105//EN" "tax-treatment-NSO.dtd">
<tp:taxon-treatment xmlns:tp="http://www.plazi.org/taxpub"><tp:treatment-meta><kwd-group><label>Taxon classification</label><kwd><named-content xmlns:xlink="http://www.w3.org/1999/xlink" content-type="kingdom">Animalia</named-content></kwd><kwd><named-content xmlns:xlink="http://www.w3.org/1999/xlink" content-type="order">Decapoda</named-content></kwd><kwd><named-content xmlns:xlink="http://www.w3.org/1999/xlink" content-type="family">Sesarmidae</named-content></kwd></kwd-group><mixed-citation publication-type="journal"><person-group><name><surname>Shy</surname><given-names>Jhy-Yun</given-names></name><name><surname>Ng</surname><given-names>Peter K.L.</given-names></name></person-group><article-title><italic><tp:taxon-name><tp:taxon-name-part taxon-name-part-type="genus" reg="Geosesarma">Geosesarma</tp:taxon-name-part><tp:taxon-name-part taxon-name-part-type="species" reg="mirum">mirum</tp:taxon-name-part></tp:taxon-name></italic>, a new species of semi-terrestrial sesarmid crab (<tp:taxon-name><tp:taxon-name-part taxon-name-part-type="subphylum">Crustacea</tp:taxon-name-part></tp:taxon-name>, <tp:taxon-name><tp:taxon-name-part taxon-name-part-type="order">Decapoda</tp:taxon-name-part></tp:taxon-name>, <tp:taxon-name><tp:taxon-name-part taxon-name-part-type="infraorder">Brachyura</tp:taxon-name-part></tp:taxon-name>) from central Taiwan</article-title><source>Zookeys</source><day>01</day><month>7</month><year>2019</year><volume>858</volume><fpage>1</fpage><lpage>10</lpage><pub-id pub-id-type="doi">10.3897/zookeys.858.35198</pub-id></mixed-citation></tp:treatment-meta><tp:nomenclature><tp:taxon-name>
              <tp:taxon-name-part taxon-name-part-type="genus" reg="Geosesarma">Geosesarma</tp:taxon-name-part>
              <tp:taxon-name-part taxon-name-part-type="species" reg="mirum">mirum</tp:taxon-name-part>
              <object-id xmlns:xlink="http://www.w3.org/1999/xlink" content-type="zoobank" xlink:type="simple">http://zoobank.org/60FAAFB1-8BC8-416C-AF80-295A6EEA45D0</object-id>
            </tp:taxon-name><tp:taxon-status xmlns:xlink="http://www.w3.org/1999/xlink" xlink:type="simple">sp. nov.</tp:taxon-status><xref ref-type="fig" rid="F1">Figures 1</xref><xref ref-type="fig" rid="F2">, 2</xref><xref ref-type="fig" rid="F3">, 3</xref><xref ref-type="fig" rid="F4">, 4</xref><xref ref-type="fig" rid="F5">, 5</xref></tp:nomenclature><tp:treatment-sec sec-type="material" id="SECID0E3HAC"><title>Material examined.</title><p>Holotype: TAIWAN - male (11.9 x 10.8 mm); Chiayi County, Jhongpu, Lunziding Canal; <named-content xmlns:xlink="http://www.w3.org/1999/xlink" content-type="dwc:verbatimCoordinates" xlink:type="simple"><named-content content-type="geo-json" specific-use="{&#34;type&#34;:&#34;Point&#34;,&#34;coordinates&#34;:[120.482270,23.449140]}" id="NCID0EFIAC" xlink:type="simple">23.44914N 120.48227E</named-content></named-content>; 28 Jan. 2019, leg. J.-Y. Shy; under rocks near stream; <named-content xmlns:xlink="http://www.w3.org/1999/xlink" content-type="dwc:institutional_code" xlink:type="simple">NTOU</named-content> F10395. Paratypes: TAIWAN - 3 males (11.5 x 10.3 mm, 10.1 × 8.9 mm, 9.9 × 8.7 mm), 5 females (12.2 × 10.1 mm, 10.6 × 9.2 mm, 9.9 × 8.9 mm, 9.1 × 7.7 mm, 7.9 × 7.2 mm), 1 juvenile female (6.6 × 5.7 mm); same data as holotype; <named-content xmlns:xlink="http://www.w3.org/1999/xlink" content-type="dwc:institutional_code" xlink:type="simple">ZRC</named-content> 2019.0513. 2 males (9.9 × 8.6 mm, 8.4 × 7.3 mm); Chiayi County, Jhongpu, Chilan River; <named-content xmlns:xlink="http://www.w3.org/1999/xlink" content-type="dwc:verbatimCoordinates" xlink:type="simple"><named-content content-type="geo-json" specific-use="{&#34;type&#34;:&#34;Point&#34;,&#34;coordinates&#34;:[120.489170,23.437440]}" id="NCID0EXIAC" xlink:type="simple">23.43744N 120.48917E</named-content></named-content> ; 21 Febr. 2019, leg. J.-Y. Shy; <named-content xmlns:xlink="http://www.w3.org/1999/xlink" content-type="dwc:institutional_code" xlink:type="simple">NTOU</named-content> F10396. 1 male (11.5 x 9.8 mm); Chiayi County, Jhongpu, branch of Chilan River; ca. <named-content xmlns:xlink="http://www.w3.org/1999/xlink" content-type="dwc:verbatimCoordinates" xlink:type="simple"><named-content content-type="geo-json" specific-use="{&#34;type&#34;:&#34;Point&#34;,&#34;coordinates&#34;:[120.489170,23.437440]}" id="NCID0EEJAC" xlink:type="simple">23.43744N 120.48917E</named-content></named-content>; 22 March 2019; leg. J.-Y. Shy; <named-content xmlns:xlink="http://www.w3.org/1999/xlink" content-type="dwc:institutional_code" xlink:type="simple">NTOU</named-content> F10397. 7 males (7.8 x 6.5 mm – 12.2 x 11.2 mm), 5 females (9.3 x 7.8 mm – 11.4 x 10.0 mm), same locality as holotype; 23 March 2019; leg. J.-Y. Shy &amp; H.-T. Lai; <named-content xmlns:xlink="http://www.w3.org/1999/xlink" content-type="dwc:institutional_code" xlink:type="simple">ZRC</named-content> 2019.0514.</p><fig id="F1" position="float" orientation="portrait"><label>Figure 1.</label><caption><p><italic><tp:taxon-name><tp:taxon-name-part taxon-name-part-type="genus" reg="Geosesarma">Geosesarma</tp:taxon-name-part><tp:taxon-name-part taxon-name-part-type="species" reg="mirum">mirum</tp:taxon-name-part></tp:taxon-name></italic> sp. nov. <bold>A, B</bold> male (9.9 × 8.6 mm) (<named-content xmlns:xlink="http://www.w3.org/1999/xlink" content-type="dwc:institutional_code" xlink:type="simple">NTOU</named-content> F10396) <bold>C</bold> ovigerous female with eggs (specimen not collected) <bold>D</bold> brooding female with young crabs (specimen not collected). Photographs <bold>A–C</bold> J-Y Shy, <bold>D</bold> Peter Wang.</p></caption><graphic xmlns:xlink="http://www.w3.org/1999/xlink" xlink:href="zookeys-858-001-g001.jpg" position="float" orientation="portrait" xlink:type="simple" id="oo_314508.jpg"/></fig></tp:treatment-sec><tp:treatment-sec sec-type="diagnosis" id="SECID0E1KAC"><title>Diagnosis.</title><p>Carapace quadrate, slightly wider than long or subequal, adult width to length ratio 1.10–1.21, lateral margins gently sinuous, gently diverging posteriorly (Fig. <xref ref-type="fig" rid="F2">2A, B</xref>); dorsal surface with regions visible, anterior regions with small rounded granules on gastric regions, branchial regions with numerous striae (Fig. <xref ref-type="fig" rid="F2">2A, B</xref>); front distinctly deflexed, frontal lobes broad, with subtruncate margins in dorsal view; postfrontal, postorbital cristae prominent, rugose (Fig. <xref ref-type="fig" rid="F2">2A–C</xref>); external orbital tooth triangular to subtruncate, directed obliquely laterally, outer margin convex, shorter than inner margin, tip reaching lateral margin; second lateral tooth low, rounded, separated from external orbital tooth by deep notch (Fig. <xref ref-type="fig" rid="F2">2A, B</xref>). Merus of third maxilliped subovate, subequal to ischium; exopod slender, reaching to just before edge of merus, with long flagellum (Fig. <xref ref-type="fig" rid="F4">4A</xref>). Merus of cheliped with low ventral lobe with serrated margin, upper lobe relatively lower. Outer surface of palm of adult male covered with small rounded granules and striae; inner surface granulated, with distinct, high transverse granulated ridge; dorsal margin of dactylus with 11 or 12 low, non-chitinous tubercles on proximal two-thirds (Fig. <xref ref-type="fig" rid="F3">3</xref>). Ambulatory legs with relatively stout, short merus, with sharp subdistal spine on dorsal margin, surfaces rugose (Fig. <xref ref-type="fig" rid="F1">1A</xref>). Part of male thoracic sternite 8 exposed when pleon closed. Male pleonal locking mechanism formed by expanded posterior edge of thoracic sternite 4. Male pleon triangular; somite 6 wide, with convex lateral margins; telson triangular, not recessed into distal margin of somite 6, margins convex (Figs <xref ref-type="fig" rid="F2">2D</xref>, <xref ref-type="fig" rid="F4">4B</xref>). G1 relatively long, stout, gently curved outwards; outer margin of subdistal part of subterminal segment with subangular shelf-like structure (Fig. <xref ref-type="fig" rid="F4">4C, D</xref>), distal chitinous part broad, tip spatuliform, margin uneven (Fig. <xref ref-type="fig" rid="F4">4C–K</xref>). G2 short, ca. a third length of G1 (Fig. <xref ref-type="fig" rid="F4">4L</xref>).</p><fig id="F2" position="float" orientation="portrait"><label>Figure 2.</label><caption><p><italic><tp:taxon-name><tp:taxon-name-part taxon-name-part-type="genus" reg="Geosesarma">Geosesarma</tp:taxon-name-part><tp:taxon-name-part taxon-name-part-type="species" reg="mirum">mirum</tp:taxon-name-part></tp:taxon-name></italic> sp. nov. holotype male (11.9 × 10.8 mm) (<named-content xmlns:xlink="http://www.w3.org/1999/xlink" content-type="dwc:institutional_code" xlink:type="simple">NTOU</named-content> F10395), Taiwan <bold>A</bold> overall dorsal view <bold>B</bold> dorsal view of carapace <bold>C</bold> frontal view of cephalothorax <bold>D</bold> anterior thoracic sternum and pleon.</p></caption><graphic xmlns:xlink="http://www.w3.org/1999/xlink" xlink:href="zookeys-858-001-g002.jpg" position="float" orientation="portrait" xlink:type="simple" id="oo_314509.jpg"/></fig><fig id="F3" position="float" orientation="portrait"><label>Figure 3.</label><caption><p><italic><tp:taxon-name><tp:taxon-name-part taxon-name-part-type="genus" reg="Geosesarma">Geosesarma</tp:taxon-name-part><tp:taxon-name-part taxon-name-part-type="species" reg="mirum">mirum</tp:taxon-name-part></tp:taxon-name></italic> sp. nov. holotype male (11.9 × 10.8 mm) (<named-content xmlns:xlink="http://www.w3.org/1999/xlink" content-type="dwc:institutional_code" xlink:type="simple">NTOU</named-content> F10395), Taiwan. Right chela <bold>A</bold> outer view <bold>B</bold> outer view of dactylus <bold>C</bold> dorsolateral view <bold>D</bold> frontolateral view showing crest on inner surface <bold>E–G</bold> different views of inner surface.</p></caption><graphic xmlns:xlink="http://www.w3.org/1999/xlink" xlink:href="zookeys-858-001-g003.jpg" position="float" orientation="portrait" xlink:type="simple" id="oo_314510.jpg"/></fig><fig id="F4" position="float" orientation="portrait"><label>Figure 4.</label><caption><p><italic><tp:taxon-name><tp:taxon-name-part taxon-name-part-type="genus" reg="Geosesarma">Geosesarma</tp:taxon-name-part><tp:taxon-name-part taxon-name-part-type="species" reg="mirum">mirum</tp:taxon-name-part></tp:taxon-name></italic> sp. nov. holotype male (11.9 × 10.8 mm) (<named-content xmlns:xlink="http://www.w3.org/1999/xlink" content-type="dwc:institutional_code" xlink:type="simple">NTOU</named-content> F10395), Taiwan <bold>A</bold> left third maxilliped <bold>B</bold> pleon <bold>C, D</bold> different views of ventral surface of left G1 <bold>E</bold> dorsal surface of left G1 <bold>F–H</bold> different views of ventral surface of distal part of eft G1 <bold>I</bold> mesial view of distal part of left G1 <bold>J, K</bold> different views of dorsal surface of distal part of left G1 <bold>L</bold> left G2. Scale bars: 0.5 mm (<bold>A, C, D, L</bold>); 1.0 mm (<bold>B</bold>); 0.2 mm (<bold>F–K</bold>).</p></caption><graphic xmlns:xlink="http://www.w3.org/1999/xlink" xlink:href="zookeys-858-001-g004.jpg" position="float" orientation="portrait" xlink:type="simple" id="oo_314511.jpg"/></fig></tp:treatment-sec><tp:treatment-sec sec-type="etymology" id="SECID0EQAAE"><title>Etymology.</title><p>The name is derived from the Latin for “surprise”, alluding to the unexpected discovery of this species in Taiwan.</p></tp:treatment-sec><tp:treatment-sec sec-type="remarks" id="SECID0EVAAE"><title>Remarks.</title><p><italic><tp:taxon-name><tp:taxon-name-part taxon-name-part-type="genus" reg="Geosesarma">Geosesarma</tp:taxon-name-part><tp:taxon-name-part taxon-name-part-type="species" reg="mirum">mirum</tp:taxon-name-part></tp:taxon-name></italic> sp. nov. belongs to the group of species which have large eggs (ca. 1.0 mm or greater in diameter, measured in situ), the carapace is trapezoidal to subquadrate, the ambulatory meri are relatively short and stout, the exopod of the third maxilliped has a long flagellum, the inner surface of the male chela has a strong granulated transverse ridge and the G1 is relatively stout with the distal chitinised part spatuliform. The species in this group are: <italic><tp:taxon-name><tp:taxon-name-part taxon-name-part-type="genus" reg="Geosesarma">G.</tp:taxon-name-part><tp:taxon-name-part taxon-name-part-type="species" reg="amphinome">amphinome</tp:taxon-name-part></tp:taxon-name></italic> (De Man, 1899) [western Borneo], <italic><tp:taxon-name><tp:taxon-name-part taxon-name-part-type="genus" reg="Geosesarma">G.</tp:taxon-name-part><tp:taxon-name-part taxon-name-part-type="species" reg="peraccae">peraccae</tp:taxon-name-part></tp:taxon-name></italic> (Nobili, 1903) [Singapore and Peninsular Malaysia], <italic><tp:taxon-name><tp:taxon-name-part taxon-name-part-type="genus" reg="Geosesarma">G.</tp:taxon-name-part><tp:taxon-name-part taxon-name-part-type="species" reg="penangense">penangense</tp:taxon-name-part></tp:taxon-name></italic> (Tweedie, 1940) [Penang, Peninsular Malaysia], <italic><tp:taxon-name><tp:taxon-name-part taxon-name-part-type="genus" reg="Geosesarma">G.</tp:taxon-name-part><tp:taxon-name-part taxon-name-part-type="species" reg="sarawakense">sarawakense</tp:taxon-name-part></tp:taxon-name></italic> (Serène, 1968) [Sarawak, Borneo] and <italic><tp:taxon-name><tp:taxon-name-part taxon-name-part-type="genus" reg="Geosesarma">G.</tp:taxon-name-part><tp:taxon-name-part taxon-name-part-type="species" reg="pylaemenes">pylaemenes</tp:taxon-name-part></tp:taxon-name></italic> Ng, 2015 [western Borneo]. <italic><tp:taxon-name><tp:taxon-name-part taxon-name-part-type="genus" reg="Geosesarma">Geosesarma</tp:taxon-name-part><tp:taxon-name-part taxon-name-part-type="species" reg="mirum">mirum</tp:taxon-name-part></tp:taxon-name></italic> can be distinguished from these species mainly by the distinctive form of its G1. Compared to <italic><tp:taxon-name><tp:taxon-name-part taxon-name-part-type="genus" reg="Geosesarma">G.</tp:taxon-name-part><tp:taxon-name-part taxon-name-part-type="species" reg="amphinome">amphinome</tp:taxon-name-part></tp:taxon-name></italic>, the distal chitinised part of the G1 of <italic><tp:taxon-name><tp:taxon-name-part taxon-name-part-type="genus" reg="Geosesarma">G.</tp:taxon-name-part><tp:taxon-name-part taxon-name-part-type="species" reg="mirum">mirum</tp:taxon-name-part></tp:taxon-name></italic> is distinctly shorter and the tip is not bilobed (cf. <xref ref-type="bibr" rid="B11">Ng 2015</xref>: fig. 1A, B, 2A, G–K). Compared to <italic><tp:taxon-name><tp:taxon-name-part taxon-name-part-type="genus" reg="Geosesarma">G.</tp:taxon-name-part><tp:taxon-name-part taxon-name-part-type="species" reg="peraccae">peraccae</tp:taxon-name-part></tp:taxon-name></italic>, the G1 of <italic><tp:taxon-name><tp:taxon-name-part taxon-name-part-type="genus" reg="Geosesarma">G.</tp:taxon-name-part><tp:taxon-name-part taxon-name-part-type="species" reg="mirum">mirum</tp:taxon-name-part></tp:taxon-name></italic> is stouter overall with the chitinous part proportionately much shorter (cf. <xref ref-type="bibr" rid="B9">Ng 1988</xref>: fig. 56A, D–F; <xref ref-type="bibr" rid="B11">Ng 2015</xref>: fig. 5A, B). The G1 of <italic><tp:taxon-name><tp:taxon-name-part taxon-name-part-type="genus" reg="Geosesarma">G.</tp:taxon-name-part><tp:taxon-name-part taxon-name-part-type="species" reg="mirum">mirum</tp:taxon-name-part></tp:taxon-name></italic> differs from that of <italic><tp:taxon-name><tp:taxon-name-part taxon-name-part-type="genus" reg="Geosesarma">G.</tp:taxon-name-part><tp:taxon-name-part taxon-name-part-type="species" reg="penangense">penangense</tp:taxon-name-part></tp:taxon-name></italic> in having the distal part gently curved rather than strongly bent, with the ambulatory leg merus proportionately stouter (cf. <xref ref-type="bibr" rid="B9">Ng 1988</xref>: fig. 58A, D, E). When compared to <italic><tp:taxon-name><tp:taxon-name-part taxon-name-part-type="genus" reg="Geosesarma">G.</tp:taxon-name-part><tp:taxon-name-part taxon-name-part-type="species" reg="sarawakense">sarawakense</tp:taxon-name-part></tp:taxon-name></italic>, the carapace of <italic><tp:taxon-name><tp:taxon-name-part taxon-name-part-type="genus" reg="Geosesarma">G.</tp:taxon-name-part><tp:taxon-name-part taxon-name-part-type="species" reg="mirum">mirum</tp:taxon-name-part></tp:taxon-name></italic> is distinctly more granulated and rugose, with the G1 proportionately stouter and shorter (<xref ref-type="bibr" rid="B11">Ng 2015</xref>: figs 6A, B, 7D–F). In contrast to <italic><tp:taxon-name><tp:taxon-name-part taxon-name-part-type="genus" reg="Geosesarma">G.</tp:taxon-name-part><tp:taxon-name-part taxon-name-part-type="species" reg="pylaemenes">pylaemenes</tp:taxon-name-part></tp:taxon-name></italic>, the external orbital tooth of <italic><tp:taxon-name><tp:taxon-name-part taxon-name-part-type="genus" reg="Geosesarma">G.</tp:taxon-name-part><tp:taxon-name-part taxon-name-part-type="species" reg="mirum">mirum</tp:taxon-name-part></tp:taxon-name></italic> is more acute and the G1 is relatively stouter (cf. <xref ref-type="bibr" rid="B11">Ng 2015</xref>: fig. 3A, B, 4D–G).</p><p>In Taiwan and other parts of the Indo-West Pacific, <italic><tp:taxon-name><tp:taxon-name-part taxon-name-part-type="genus" reg="Geosesarma">Geosesarma</tp:taxon-name-part><tp:taxon-name-part taxon-name-part-type="species" reg="mirum">mirum</tp:taxon-name-part></tp:taxon-name></italic> can be confused with species of <italic><tp:taxon-name><tp:taxon-name-part taxon-name-part-type="genus" reg="Scandarma">Scandarma</tp:taxon-name-part></tp:taxon-name></italic> Schubart, Liu &amp; Cuesta, 2003 (type species <italic><tp:taxon-name><tp:taxon-name-part taxon-name-part-type="genus" reg="Scandarma">Scandarma</tp:taxon-name-part><tp:taxon-name-part taxon-name-part-type="species" reg="lintou">lintou</tp:taxon-name-part></tp:taxon-name></italic> Schubart, Liu &amp; Cuesta, 2003), and <italic><tp:taxon-name><tp:taxon-name-part taxon-name-part-type="genus" reg="Pseudosesarma">Pseudosesarma</tp:taxon-name-part></tp:taxon-name></italic> Serène &amp; Soh, 1970 (type species <italic><tp:taxon-name><tp:taxon-name-part taxon-name-part-type="genus" reg="Sesarma">Sesarma</tp:taxon-name-part><tp:taxon-name-part taxon-name-part-type="species" reg="edwardsii">edwardsii</tp:taxon-name-part></tp:taxon-name></italic> De Man, 1887) because in these genera, the male chelipeds do not have pectinated ridges on their chelae and there are no stridulatory granules on the dorsal margin of the dactylus. <italic><tp:taxon-name><tp:taxon-name-part taxon-name-part-type="genus" reg="Geosesarma">Geosesarma</tp:taxon-name-part><tp:taxon-name-part taxon-name-part-type="species" reg="mirum">mirum</tp:taxon-name-part></tp:taxon-name></italic> can be easily distinguished from species of <italic><tp:taxon-name><tp:taxon-name-part taxon-name-part-type="genus" reg="Scandarma">Scandarma</tp:taxon-name-part></tp:taxon-name></italic> as the outer surface of the male chela does not have a distinct swelling and the G1 is very short and stout (see <xref ref-type="bibr" rid="B23">Schubart et al. 2003</xref>; <xref ref-type="bibr" rid="B7">Naruse and Ng 2007</xref>; <xref ref-type="bibr" rid="B10">Ng 2013</xref>; <xref ref-type="bibr" rid="B8">Naruse and Ng 2019</xref>). From <italic><tp:taxon-name><tp:taxon-name-part taxon-name-part-type="genus" reg="Pseudosesarma">Pseudosesarma</tp:taxon-name-part></tp:taxon-name></italic>, many members of which live in freshwaters, <italic><tp:taxon-name><tp:taxon-name-part taxon-name-part-type="genus" reg="Geosesarma">G.</tp:taxon-name-part><tp:taxon-name-part taxon-name-part-type="species" reg="mirum">mirum</tp:taxon-name-part></tp:taxon-name></italic> can be distinguished by the G1 morphology, with those of <italic><tp:taxon-name><tp:taxon-name-part taxon-name-part-type="genus" reg="Pseudosesarma">Pseudosesarma</tp:taxon-name-part></tp:taxon-name></italic> species short, very stout with the median or distal parts prominently dilated and with sharp chitinised “beaks” (see <xref ref-type="bibr" rid="B18">Ng and Schubart 2017</xref>).</p><fig id="F5" position="float" orientation="portrait"><label>Figure 5.</label><caption><p><italic><tp:taxon-name><tp:taxon-name-part taxon-name-part-type="genus" reg="Geosesarma">Geosesarma</tp:taxon-name-part><tp:taxon-name-part taxon-name-part-type="species" reg="mirum">mirum</tp:taxon-name-part></tp:taxon-name></italic> sp. nov. paratype female (10.6 x 9.2 mm) (<named-content xmlns:xlink="http://www.w3.org/1999/xlink" content-type="dwc:institutional_code" xlink:type="simple">ZRC</named-content> 2019.0513), Taiwan <bold>A</bold> overall dorsal view <bold>B</bold> anterior thoracic sternum and pleon <bold>C</bold> sternopleonal cavity and vulvae.</p></caption><graphic xmlns:xlink="http://www.w3.org/1999/xlink" xlink:href="zookeys-858-001-g005.jpg" position="float" orientation="portrait" xlink:type="simple" id="oo_314512.jpg"/></fig><fig id="F6" position="float" orientation="portrait"><label>Figure 6.</label><caption><p>Habitat of <italic><tp:taxon-name><tp:taxon-name-part taxon-name-part-type="genus" reg="Geosesarma">Geosesarma</tp:taxon-name-part><tp:taxon-name-part taxon-name-part-type="species" reg="mirum">mirum</tp:taxon-name-part></tp:taxon-name></italic> sp. nov. <bold>A</bold> Chilan River, Jhongpu, Chiayi County, Taiwan, <named-content xmlns:xlink="http://www.w3.org/1999/xlink" content-type="dwc:verbatimCoordinates" xlink:type="simple"><named-content content-type="geo-json" specific-use="{&#34;type&#34;:&#34;Point&#34;,&#34;coordinates&#34;:[120.489170,23.437440]}" id="NCID0EZMAE" xlink:type="simple">23.43744N, 120.48917E</named-content></named-content><bold>B</bold> Lunziding Canal, Jhongpu, Chiayi County, Taiwan, <named-content xmlns:xlink="http://www.w3.org/1999/xlink" content-type="dwc:verbatimCoordinates" xlink:type="simple"><named-content content-type="geo-json" specific-use="{&#34;type&#34;:&#34;Point&#34;,&#34;coordinates&#34;:[120.482270,23.449140]}" id="NCID0EDNAE" xlink:type="simple">23.44914N, 120.48227E</named-content></named-content>.</p></caption><graphic xmlns:xlink="http://www.w3.org/1999/xlink" xlink:href="zookeys-858-001-g006.jpg" position="float" orientation="portrait" xlink:type="simple" id="oo_314513.jpg"/></fig></tp:treatment-sec><tp:treatment-sec sec-type="ecology" id="SECID0ENNAE"><title>Ecology.</title><p><italic><tp:taxon-name><tp:taxon-name-part taxon-name-part-type="genus" reg="Geosesarma">Geosesarma</tp:taxon-name-part><tp:taxon-name-part taxon-name-part-type="species" reg="mirum">mirum</tp:taxon-name-part></tp:taxon-name></italic> sp. nov. has a semi-terrestrial habit and has been found in small streams in lowlands, with the crabs digging burrows under stones near the edge of the water. The first author investigated 28 sites in and around the type locality of species, in the Ba-Jhang River region (total area of ca. 200 km<sup>2</sup>). Most of the sites examined were badly polluted, cemented, built over or no longer had permanent water. There were some sites with clean water but these were very close to the hills (altitude higher than ca. 100 m) but these sites only had the primary freshwater crab, <italic><tp:taxon-name><tp:taxon-name-part taxon-name-part-type="genus" reg="Geothelphusa">Geothelphusa</tp:taxon-name-part><tp:taxon-name-part taxon-name-part-type="species" reg="olea">olea</tp:taxon-name-part></tp:taxon-name></italic> Shy, Ng &amp; Yu, 1994 (<tp:taxon-name><tp:taxon-name-part taxon-name-part-type="family">Potamidae</tp:taxon-name-part></tp:taxon-name>). Of the 28 sites surveyed, <italic><tp:taxon-name><tp:taxon-name-part taxon-name-part-type="genus" reg="Geosesarma">Geosesarma</tp:taxon-name-part><tp:taxon-name-part taxon-name-part-type="species" reg="mirum">mirum</tp:taxon-name-part></tp:taxon-name></italic> was only found in six sites (in an area of ca. 4 km<sup>2</sup>). These six sites were from different branches of the river and the crabs were relatively abundant in each of these locations (sometimes more than 50 individuals/m<sup>2</sup>). From the surveys done, the species seems to have a relatively localised distribution, with some of the sites where they were found only a few dozen square metres in area, and the crabs absent from sites further upstream or downstream. This may not be the natural situation as the sites where the crabs were absent were invariably badly polluted or extensively concreted.</p><p>The development of <italic><tp:taxon-name><tp:taxon-name-part taxon-name-part-type="genus" reg="Geosesarma">G.</tp:taxon-name-part><tp:taxon-name-part taxon-name-part-type="species" reg="mirum">mirum</tp:taxon-name-part></tp:taxon-name></italic> is direct (i.e., abbreviated), with the eggs measuring ca. 1.0 mm in diameter (specimen not preserved) (Fig. <xref ref-type="fig" rid="F1">1C</xref>). The egg sizes of <italic><tp:taxon-name><tp:taxon-name-part taxon-name-part-type="genus" reg="Geosesarma">Geosesarma</tp:taxon-name-part></tp:taxon-name></italic> species average between 1.2 and 1.8 mm (<xref ref-type="bibr" rid="B12">Ng 2017</xref>; <xref ref-type="bibr" rid="B21">Ng and Wowor 2019</xref>). Despite the slightly smaller egg size, we have observed females of <italic><tp:taxon-name><tp:taxon-name-part taxon-name-part-type="genus" reg="Geosesarma">G.</tp:taxon-name-part><tp:taxon-name-part taxon-name-part-type="species" reg="mirum">mirum</tp:taxon-name-part></tp:taxon-name></italic> brooding young crabs under the pleon (Fig. <xref ref-type="fig" rid="F1">1D</xref>) and it is clear that the development is completely abbreviated (see <xref ref-type="bibr" rid="B20">Ng and Tan 1995</xref>). This contrasts with catadromous grapsoid species like <italic><tp:taxon-name><tp:taxon-name-part taxon-name-part-type="genus" reg="Eriocheir">Eriocheir</tp:taxon-name-part><tp:taxon-name-part taxon-name-part-type="species" reg="japonica">japonica</tp:taxon-name-part></tp:taxon-name></italic> (De Haan, 1835) (<tp:taxon-name><tp:taxon-name-part taxon-name-part-type="family">Varunidae</tp:taxon-name-part></tp:taxon-name>) which have much smaller eggs (ca. 0.34 mm; cf. <xref ref-type="bibr" rid="B4">Lai et al. 1986</xref>). Their eggs, however, are still smaller than those of primary freshwater species like <italic><tp:taxon-name><tp:taxon-name-part taxon-name-part-type="genus" reg="Nanhaipotamon">Nanhaipotamon</tp:taxon-name-part><tp:taxon-name-part taxon-name-part-type="species" reg="formosanum">formosanum</tp:taxon-name-part></tp:taxon-name></italic> (Parisi, 1916) (<tp:taxon-name><tp:taxon-name-part taxon-name-part-type="family">Potamidae</tp:taxon-name-part></tp:taxon-name>) which have egg diameters of up to 4.0 mm (cf. <xref ref-type="bibr" rid="B5">Lai et al. 2012</xref>).</p></tp:treatment-sec><ref-list><ref id="B11"><mixed-citation xmlns:xlink="http://www.w3.org/1999/xlink" xlink:type="simple"><person-group><name name-style="western"><surname>Ng</surname><given-names>PKL</given-names></name></person-group> (<year>2015</year>) <article-title>Semiterrestrial crabs of the genus <italic><tp:taxon-name><tp:taxon-name-part taxon-name-part-type="genus">Geosesarma</tp:taxon-name-part></tp:taxon-name></italic> De Man, 1892 (<tp:taxon-name><tp:taxon-name-part taxon-name-part-type="subphylum">Crustacea</tp:taxon-name-part></tp:taxon-name>, <tp:taxon-name><tp:taxon-name-part taxon-name-part-type="infraorder">Brachyura</tp:taxon-name-part></tp:taxon-name>, <tp:taxon-name><tp:taxon-name-part taxon-name-part-type="family">Sesarmidae</tp:taxon-name-part></tp:taxon-name>) from western Borneo, Indonesia, with descriptions of three new species.</article-title><source>Zootaxa</source><volume>4048</volume>(<issue>1</issue>): <fpage>37</fpage>–<lpage>56</lpage>. <ext-link xlink:type="simple" ext-link-type="doi" xlink:href="10.11646/zootaxa.4048.1.2">https://doi.org/10.11646/zootaxa.4048.1.2</ext-link></mixed-citation></ref><ref id="B9"><mixed-citation xmlns:xlink="http://www.w3.org/1999/xlink" xlink:type="simple"><person-group><name name-style="western"><surname>Ng</surname><given-names>PKL</given-names></name></person-group> (<year>1988</year>) <source>The Freshwater Crabs of Peninsular Malaysia and Singapore.</source><publisher-name>Department of Zoology</publisher-name>, <publisher-loc>National University of Singapore, Shinglee Press</publisher-loc>, <size units="page">156 pp</size>. [figs 1–63, 4 colour plates]</mixed-citation></ref><ref id="B23"><mixed-citation xmlns:xlink="http://www.w3.org/1999/xlink" xlink:type="simple"><person-group><name name-style="western"><surname>Schubart</surname><given-names>CD</given-names></name><name name-style="western"><surname>Liu</surname><given-names>H-C</given-names></name><name name-style="western"><surname>Cuesta</surname><given-names>JA</given-names></name></person-group> (<year>2003</year>) <article-title>A new genus and species of tree-climbing crab (<tp:taxon-name><tp:taxon-name-part taxon-name-part-type="subphylum">Crustacea</tp:taxon-name-part></tp:taxon-name>: <tp:taxon-name><tp:taxon-name-part taxon-name-part-type="infraorder">Brachyura</tp:taxon-name-part></tp:taxon-name>: <tp:taxon-name><tp:taxon-name-part taxon-name-part-type="family">Sesarmidae</tp:taxon-name-part></tp:taxon-name>) from Taiwan with notes on its ecology and larval morphology.</article-title><source>Raffles Bulletin of Zoology</source><volume>51</volume>(<issue>1</issue>): <fpage>49</fpage>–<lpage>59</lpage>.</mixed-citation></ref><ref id="B7"><mixed-citation xmlns:xlink="http://www.w3.org/1999/xlink" xlink:type="simple"><person-group><name name-style="western"><surname>Naruse</surname><given-names>T</given-names></name><name name-style="western"><surname>Ng</surname><given-names>PKL</given-names></name></person-group> (<year>2007</year>) <article-title><italic><tp:taxon-name><tp:taxon-name-part taxon-name-part-type="genus">Scandarma</tp:taxon-name-part><tp:taxon-name-part taxon-name-part-type="species">splendidum</tp:taxon-name-part></tp:taxon-name></italic>, a new species of tree-climbing crab (<tp:taxon-name><tp:taxon-name-part taxon-name-part-type="order">Decapoda</tp:taxon-name-part></tp:taxon-name>: <tp:taxon-name><tp:taxon-name-part taxon-name-part-type="infraorder">Brachyura</tp:taxon-name-part></tp:taxon-name>: <tp:taxon-name><tp:taxon-name-part taxon-name-part-type="family">Sesarmidae</tp:taxon-name-part></tp:taxon-name>) from Sarawak, Malaysia, Borneo.</article-title><source>Raffles Bulletin of Zoology</source><volume>55</volume>(<issue>2</issue>): <fpage>337</fpage>–<lpage>341</lpage>.</mixed-citation></ref><ref id="B10"><mixed-citation xmlns:xlink="http://www.w3.org/1999/xlink" xlink:type="simple"><person-group><name name-style="western"><surname>Ng</surname><given-names>PKL</given-names></name></person-group> (<year>2013</year>) <article-title>A new species of <italic><tp:taxon-name><tp:taxon-name-part taxon-name-part-type="genus">Scandarma</tp:taxon-name-part></tp:taxon-name></italic> (<tp:taxon-name><tp:taxon-name-part taxon-name-part-type="subphylum">Crustacea</tp:taxon-name-part></tp:taxon-name>: <tp:taxon-name><tp:taxon-name-part taxon-name-part-type="infraorder">Brachyura</tp:taxon-name-part></tp:taxon-name>: <tp:taxon-name><tp:taxon-name-part taxon-name-part-type="family">Sesarmidae</tp:taxon-name-part></tp:taxon-name>) from Sabah, Borneo, Malaysia.</article-title><source>Zootaxa</source><volume>3652</volume>(<issue>2</issue>): <fpage>289</fpage>–<lpage>294</lpage>. <ext-link xlink:type="simple" ext-link-type="doi" xlink:href="10.11646/zootaxa.3652.2.6">https://doi.org/10.11646/zootaxa.3652.2.6</ext-link></mixed-citation></ref><ref id="B8"><mixed-citation xmlns:xlink="http://www.w3.org/1999/xlink" xlink:type="simple"><person-group><name name-style="western"><surname>Naruse</surname><given-names>T</given-names></name><name name-style="western"><surname>Ng</surname><given-names>PKL</given-names></name></person-group> (<year>2019</year>) Revision of the sesarmid crab genera <italic><tp:taxon-name><tp:taxon-name-part taxon-name-part-type="genus">Labuanium</tp:taxon-name-part></tp:taxon-name></italic> Serène and Soh, 1970, <italic><tp:taxon-name><tp:taxon-name-part taxon-name-part-type="genus">Scandarma</tp:taxon-name-part></tp:taxon-name></italic> Schubart, Liu and Cuesta, 2003, and <italic><tp:taxon-name><tp:taxon-name-part taxon-name-part-type="genus">Namlacium</tp:taxon-name-part></tp:taxon-name></italic> Serène and Soh, 1970 (<tp:taxon-name><tp:taxon-name-part taxon-name-part-type="subphylum">Crustacea</tp:taxon-name-part></tp:taxon-name>: <tp:taxon-name><tp:taxon-name-part taxon-name-part-type="order">Decapoda</tp:taxon-name-part></tp:taxon-name>: <tp:taxon-name><tp:taxon-name-part taxon-name-part-type="infraorder">Brachyura</tp:taxon-name-part></tp:taxon-name>: <tp:taxon-name><tp:taxon-name-part taxon-name-part-type="superfamily">Grapsoidea</tp:taxon-name-part></tp:taxon-name>), with descriptions of four new genera and three new species. Journal of Natural History, in press</mixed-citation></ref><ref id="B18"><mixed-citation xmlns:xlink="http://www.w3.org/1999/xlink" xlink:type="simple"><person-group><name name-style="western"><surname>Ng</surname><given-names>PKL</given-names></name><name name-style="western"><surname>Schubart</surname><given-names>CD</given-names></name></person-group> (<year>2017</year>) <article-title>On the taxonomy of <italic><tp:taxon-name><tp:taxon-name-part taxon-name-part-type="genus">Pseudosesarma</tp:taxon-name-part><tp:taxon-name-part taxon-name-part-type="species">edwardsii</tp:taxon-name-part></tp:taxon-name></italic> (De Man, 1887) and <italic><tp:taxon-name><tp:taxon-name-part taxon-name-part-type="genus">P.</tp:taxon-name-part><tp:taxon-name-part taxon-name-part-type="species">crassimanum</tp:taxon-name-part></tp:taxon-name></italic> (De Man, 1887) (<tp:taxon-name><tp:taxon-name-part taxon-name-part-type="subphylum">Crustacea</tp:taxon-name-part></tp:taxon-name>: <tp:taxon-name><tp:taxon-name-part taxon-name-part-type="order">Decapoda</tp:taxon-name-part></tp:taxon-name>: <tp:taxon-name><tp:taxon-name-part taxon-name-part-type="infraorder">Brachyura</tp:taxon-name-part></tp:taxon-name>: <tp:taxon-name><tp:taxon-name-part taxon-name-part-type="family">Sesarmidae</tp:taxon-name-part></tp:taxon-name>), with description of a new species from Sri Lanka.</article-title><source>Raffles Bulletin of Zoology</source><volume>65</volume>: <fpage>655</fpage>–<lpage>669</lpage>.</mixed-citation></ref><ref id="B12"><mixed-citation xmlns:xlink="http://www.w3.org/1999/xlink" xlink:type="simple"><person-group><name name-style="western"><surname>Ng</surname><given-names>PKL</given-names></name></person-group> (<year>2017</year>) <article-title>On the identities of the highland vampire crabs, <italic><tp:taxon-name><tp:taxon-name-part taxon-name-part-type="genus">Geosesarma</tp:taxon-name-part><tp:taxon-name-part taxon-name-part-type="species">foxi</tp:taxon-name-part></tp:taxon-name></italic> (Kemp, 1918) and <italic><tp:taxon-name><tp:taxon-name-part taxon-name-part-type="genus">G.</tp:taxon-name-part><tp:taxon-name-part taxon-name-part-type="species">serenei</tp:taxon-name-part></tp:taxon-name></italic> Ng, 1986, with description of a new phytotelmic species from Penang, Peninsular Malaysia (<tp:taxon-name><tp:taxon-name-part taxon-name-part-type="subphylum">Crustacea</tp:taxon-name-part></tp:taxon-name>: <tp:taxon-name><tp:taxon-name-part taxon-name-part-type="order">Decapoda</tp:taxon-name-part></tp:taxon-name>: <tp:taxon-name><tp:taxon-name-part taxon-name-part-type="infraorder">Brachyura</tp:taxon-name-part></tp:taxon-name>: <tp:taxon-name><tp:taxon-name-part taxon-name-part-type="family">Sesarmidae</tp:taxon-name-part></tp:taxon-name>).</article-title><source>Raffles Bulletin of Zoology</source><volume>65</volume>: <fpage>226</fpage>–<lpage>242</lpage>.</mixed-citation></ref><ref id="B21"><mixed-citation xmlns:xlink="http://www.w3.org/1999/xlink" xlink:type="simple"><person-group><name name-style="western"><surname>Ng</surname><given-names>PKL</given-names></name><name name-style="western"><surname>Wowor</surname><given-names>D</given-names></name></person-group> (<year>2019</year>) <article-title>The vampire crabs of Java, with descriptions of five new species from Mount Halimun Salak National Park, West Java, Indonesia (<tp:taxon-name><tp:taxon-name-part taxon-name-part-type="subphylum">Crustacea</tp:taxon-name-part></tp:taxon-name>: <tp:taxon-name><tp:taxon-name-part taxon-name-part-type="infraorder">Brachyura</tp:taxon-name-part></tp:taxon-name>: <tp:taxon-name><tp:taxon-name-part taxon-name-part-type="family">Sesarmidae</tp:taxon-name-part></tp:taxon-name>: <italic><tp:taxon-name><tp:taxon-name-part taxon-name-part-type="genus">Geosesarma</tp:taxon-name-part></tp:taxon-name></italic>).</article-title><source>Raffles Bulletin of Zoology</source><volume>67</volume>: <fpage>217</fpage>–<lpage>246</lpage>.</mixed-citation></ref><ref id="B20"><mixed-citation xmlns:xlink="http://www.w3.org/1999/xlink" xlink:type="simple"><person-group><name name-style="western"><surname>Ng</surname><given-names>PKL</given-names></name><name name-style="western"><surname>Tan</surname><given-names>CGS</given-names></name></person-group> (<year>1995</year>) <article-title><italic><tp:taxon-name><tp:taxon-name-part taxon-name-part-type="genus">Geosesarma</tp:taxon-name-part><tp:taxon-name-part taxon-name-part-type="species">notophorum</tp:taxon-name-part></tp:taxon-name></italic> sp. nov. (<tp:taxon-name><tp:taxon-name-part taxon-name-part-type="order">Decapoda</tp:taxon-name-part></tp:taxon-name>, <tp:taxon-name><tp:taxon-name-part taxon-name-part-type="infraorder">Brachyura</tp:taxon-name-part></tp:taxon-name>, <tp:taxon-name><tp:taxon-name-part taxon-name-part-type="family">Grapsidae</tp:taxon-name-part></tp:taxon-name>, <tp:taxon-name><tp:taxon-name-part taxon-name-part-type="subfamily">Sesarminae</tp:taxon-name-part></tp:taxon-name>), a terrestrial crab from Sumatra, with novel brooding behaviour.</article-title><source>Crustaceana</source><volume>68</volume>(<issue>3</issue>): <fpage>390</fpage>–<lpage>395</lpage>. <ext-link xlink:type="simple" ext-link-type="doi" xlink:href="10.1163/156854095X00557">https://doi.org/10.1163/156854095X00557</ext-link></mixed-citation></ref><ref id="B4"><mixed-citation xmlns:xlink="http://www.w3.org/1999/xlink" xlink:type="simple"><person-group><name name-style="western"><surname>Lai</surname><given-names>H-G</given-names></name><name name-style="western"><surname>Shy</surname><given-names>J-Y</given-names></name><name name-style="western"><surname>Yu</surname><given-names>H-P</given-names></name></person-group> (<year>1986</year>) <article-title>Morphological observation on the development of larval <italic><tp:taxon-name><tp:taxon-name-part taxon-name-part-type="genus">Eriocheir</tp:taxon-name-part><tp:taxon-name-part taxon-name-part-type="species">japonica</tp:taxon-name-part></tp:taxon-name></italic> (<tp:taxon-name><tp:taxon-name-part taxon-name-part-type="subphylum">Crustacea</tp:taxon-name-part></tp:taxon-name>: <tp:taxon-name><tp:taxon-name-part taxon-name-part-type="order">Decapoda</tp:taxon-name-part></tp:taxon-name>: <tp:taxon-name><tp:taxon-name-part taxon-name-part-type="family">Grapsidae</tp:taxon-name-part></tp:taxon-name>) reared in the laboratory.</article-title><source>Journal of Fishery Society of Taiwan</source><volume>13</volume>(<issue>2</issue>): <fpage>12</fpage>–<lpage>21</lpage>.</mixed-citation></ref><ref id="B5"><mixed-citation xmlns:xlink="http://www.w3.org/1999/xlink" xlink:type="simple"><person-group><name name-style="western"><surname>Lai</surname><given-names>H-T</given-names></name><name name-style="western"><surname>Sheng</surname><given-names>C-C</given-names></name><name name-style="western"><surname>Shy</surname><given-names>J-Y</given-names></name></person-group> (<year>2012</year>) <article-title>Habitation, reproduction and juvenile development of freshwater crab: Taiwan endemic freshwater crab <italic><tp:taxon-name><tp:taxon-name-part taxon-name-part-type="genus">Nanhaipotamon</tp:taxon-name-part><tp:taxon-name-part taxon-name-part-type="species">formosanum</tp:taxon-name-part></tp:taxon-name></italic>.</article-title><source>Taiwan Nature Science</source><volume>31</volume>(<issue>3</issue>): <fpage>50</fpage>–<lpage>53</lpage>.</mixed-citation></ref></ref-list></tp:taxon-treatment>
